# Supplementary material for: Virus-host relationships of marine single-celled eukaryotes resolved from metatranscriptomics
Source: Nat Commun. 2017 Jun 28;8:16054. doi: 10.1038/ncomms16054 (PMC5493757; doi:10.1038/ncomms16054)
Supplement: Supplementary Dataset 1 [file ncomms16054-s2.xlsx]

## Sheet: Reads mapped to AaV
				Read mapped from Quantuck Bay libraries (rarefied)
Gene_locus_tag	Position	Accession No. and additional info	Annotation	BT-1	BT-2	BT-3	Total**
JO84_gp001	1908..2891	/locus_tag="JO84_gp001"; /old_locus_tag="AaV_001"; /db_xref="GeneID:20041760"	/product="hypothetical protein"	2	1	0	3
JO84_gp002	complement(3383..4069)	/locus_tag="JO84_gp002"; /old_locus_tag="AaV_002"; /db_xref="GeneID:20041385"	/product="putative RNA polymerase II second largest subunit"	0	0	0	0
JO84_gp003	complement(4177..5256)	/locus_tag="JO84_gp003"; /old_locus_tag="AaV_003"; /db_xref="GeneID:20041442"	/product="putative pectate lyase"	0	0	0	0
JO84_gp004	5311..5613	/locus_tag="JO84_gp004"; /old_locus_tag="AaV_004"; /db_xref="GeneID:20041631"	/product="hypothetical protein"	0	0	0	0
JO84_gp005	5716..6642	/locus_tag="JO84_gp005"; /old_locus_tag="AaV_005"; /db_xref="GeneID:20041410"	/product="hypothetical protein"	1	0	0	1
JO84_gp006	6771..7586	/locus_tag="JO84_gp006"; /old_locus_tag="AaV_006"; /db_xref="GeneID:20041411"	/product="hypothetical protein"	0	2	0	2
JO84_gp007	7677..8525	/locus_tag="JO84_gp007"; /old_locus_tag="AaV_007"; /db_xref="GeneID:20041412"	/product="hypothetical protein"	0	0	0	0
JO84_gp008	8619..9473	/locus_tag="JO84_gp008"; /old_locus_tag="AaV_008"; /db_xref="GeneID:20041413"	/product="hypothetical protein"	2	5	1	8
JO84_gp009	9567..10982	/locus_tag="JO84_gp009"; /old_locus_tag="AaV_009"; /db_xref="GeneID:20041414"	/product="hypothetical protein"	4	5	0	9
JO84_gp010	11074..11631	/locus_tag="JO84_gp010"; /old_locus_tag="AaV_010"; /db_xref="GeneID:20041415"	/product="hypothetical protein"	0	0	0	0
JO84_gp011	11745..12623	/locus_tag="JO84_gp011"; /old_locus_tag="AaV_011"; /db_xref="GeneID:20041386"	/product="hypothetical protein"	2	2	0	4
JO84_gp012	12716..13486	/locus_tag="JO84_gp012"; /old_locus_tag="AaV_012"; /db_xref="GeneID:20041387"	/product="hypothetical protein"	0	1	0	1
JO84_gp013	13577..14275	/locus_tag="JO84_gp013"; /old_locus_tag="AaV_013"; /db_xref="GeneID:20041388"	/product="hypothetical protein"	1	0	0	1
JO84_gp014	14368..14907	/locus_tag="JO84_gp014"; /old_locus_tag="AaV_014"; /db_xref="GeneID:20041389"	/product="hypothetical protein"	0	0	0	0
JO84_gp015	14999..15829	/locus_tag="JO84_gp015"; /old_locus_tag="AaV_015"; /db_xref="GeneID:20041390"	/product="hypothetical protein"	3	4	0	7
JO84_gp016	15936..16475	/locus_tag="JO84_gp016"; /old_locus_tag="AaV_016"; /db_xref="GeneID:20041391"	/product="hypothetical protein"	7	6	0	13
JO84_gp017	16568..17224	/locus_tag="JO84_gp017"; /old_locus_tag="AaV_017"; /db_xref="GeneID:20041392"	/product="hypothetical protein"	0	0	0	0
JO84_gp018	17257..18195	/locus_tag="JO84_gp018"; /old_locus_tag="AaV_018"; /db_xref="GeneID:20041393"	/product="hypothetical protein"	0	0	0	0
JO84_gp019	18288..19043	/locus_tag="JO84_gp019"; /old_locus_tag="AaV_019"; /db_xref="GeneID:20041394"	/product="hypothetical protein"	0	0	0	0
JO84_gp020	19144..20211	/locus_tag="JO84_gp020"; /old_locus_tag="AaV_020"; /db_xref="GeneID:20041395"	/product="hypothetical protein"	4	2	0	6
JO84_gp021	20592..21182	/locus_tag="JO84_gp021"; /old_locus_tag="AaV_021"; /db_xref="GeneID:20041444"	/product="hypothetical protein"	0	0	0	0
JO84_gp022	21273..21896	/locus_tag="JO84_gp022"; /old_locus_tag="AaV_022"; /db_xref="GeneID:20041396"	/product="hypothetical protein"	1	0	0	1
JO84_gp023	21986..22906	/locus_tag="JO84_gp023"; /old_locus_tag="AaV_023"; /db_xref="GeneID:20041397"	/product="hypothetical protein"	0	0	0	0
JO84_gp024	complement(23004..29231)	/locus_tag="JO84_gp024"; /old_locus_tag="AaV_024"; /db_xref="GeneID:20041398"	/product="putative concanavalin A-like lectin/glucanase superfamily protein"	281	73	1	355
JO84_gp025	complement(29246..30481)	/locus_tag="JO84_gp025"; /old_locus_tag="AaV_025"; /db_xref="GeneID:20041708"	/product="hypothetical protein"	1	1	0	2
JO84_gp026	complement(30573..31532)	/locus_tag="JO84_gp026"; /old_locus_tag="AaV_026"; /db_xref="GeneID:20041521"	/product="hypothetical protein"	0	0	0	0
JO84_gp027	31567..32358	/locus_tag="JO84_gp027"; /old_locus_tag="AaV_027"; /db_xref="GeneID:20041524"	/product="hypothetical protein"	0	0	0	0
JO84_gp028	complement(32900..33796)	/locus_tag="JO84_gp028"; /old_locus_tag="AaV_028"; /db_xref="GeneID:20041753"	/product="hypothetical protein"	0	0	0	0
JO84_gp029	complement(34078..34986)	/locus_tag="JO84_gp029"; /old_locus_tag="AaV_029"; /db_xref="GeneID:20041423"	/product="hypothetical protein"	0	0	0	0
JO84_gp030	35117..37414	/locus_tag="JO84_gp030"; /old_locus_tag="AaV_030"; /db_xref="GeneID:20041424"	/product="putative superfamily II RNA helicase"	1	0	0	1
JO84_gp031	37417..37650	/locus_tag="JO84_gp031"; /old_locus_tag="AaV_031"; /db_xref="GeneID:20041680"	/product="hypothetical protein"	0	0	0	0
JO84_gp032	complement(37640..38116)	/locus_tag="JO84_gp032"; /old_locus_tag="AaV_032"; /db_xref="GeneID:20041469"	/product="hypothetical protein"	0	0	0	0
JO84_gp033	38163..38678	/locus_tag="JO84_gp033"; /old_locus_tag="AaV_033"; /db_xref="GeneID:20041537"	/product="hypothetical protein"	0	0	0	0
JO84_gp034	38715..39557	/locus_tag="JO84_gp034"; /old_locus_tag="AaV_034"; /db_xref="GeneID:20041470"	/product="putative replication factor C subunit 2"	0	0	0	0
JO84_gp035	39630..40175	/locus_tag="JO84_gp035"; /old_locus_tag="AaV_035"; /db_xref="GeneID:20041673"	/product="hypothetical protein"	0	0	1	1
JO84_gp036	40319..41701	/locus_tag="JO84_gp036"; /old_locus_tag="AaV_036"; /db_xref="GeneID:20041584"	/product="putative oxogluterate/iron-dependent dioxygenase"	1	0	0	1
JO84_gp037	41888..42493	/locus_tag="JO84_gp037"; /old_locus_tag="AaV_037"; /db_xref="GeneID:20041664"	/product="putative HMG box containing protein"	0	0	0	0
JO84_gp038	complement(42485..43642)	/locus_tag="JO84_gp038"; /old_locus_tag="AaV_038"; /db_xref="GeneID:20041586"	/product="putative pectate lyase"	1	0	0	1
JO84_gp039	43759..44658	/locus_tag="JO84_gp039"; /old_locus_tag="AaV_039"; /db_xref="GeneID:20041632"	/product="hypothetical protein"	2	3	1	6
JO84_gp040	complement(44865..45500)	/locus_tag="JO84_gp040"; /old_locus_tag="AaV_040"; /db_xref="GeneID:20041585"	/product="hypothetical protein"	0	0	0	0
JO84_gp041	complement(45573..45782)	/locus_tag="JO84_gp041"; /old_locus_tag="AaV_041"; /db_xref="GeneID:20041538"	/product="hypothetical protein"	0	0	0	0
JO84_gp042	complement(45835..48150)	/locus_tag="JO84_gp042"; /old_locus_tag="AaV_042"; /db_xref="GeneID:20041539"	/product="putative lon protease"	0	1	0	1
JO84_gp043	complement(48433..49218)	/locus_tag="JO84_gp043"; /old_locus_tag="AaV_043"; /db_xref="GeneID:20041710"	/product="putative small conductance mechanosensetive channel protein"	0	1	0	1
JO84_gp044	complement(49279..50178)	/locus_tag="JO84_gp044"; /old_locus_tag="AaV_044"; /db_xref="GeneID:20041712"	/product="putative DNA polymerase X family protein"	0	0	0	0
JO84_gp045	50257..51312	/locus_tag="JO84_gp045"; /old_locus_tag="AaV_045"; /db_xref="GeneID:20041687"	/product="putative calpain family thiol protease"	0	0	0	0
JO84_gp046	complement(51299..51655)	/locus_tag="JO84_gp046"; /old_locus_tag="AaV_046"; /db_xref="GeneID:20041563"	/product="hypothetical protein"	0	0	0	0
JO84_gp047	complement(51851..52633)	/locus_tag="JO84_gp047"; /old_locus_tag="AaV_047"; /db_xref="GeneID:20041608"	/product="hypothetical protein"	0	0	0	0
JO84_gp048	52775..53518	/locus_tag="JO84_gp048"; /old_locus_tag="AaV_048"; /db_xref="GeneID:20041426"	/product="hypothetical protein"	0	0	0	0
JO84_gp049	53545..53913	/locus_tag="JO84_gp049"; /old_locus_tag="AaV_049"; /db_xref="GeneID:20041471"	/product="hypothetical protein"	0	1	1	2
JO84_gp050	53964..54668	/locus_tag="JO84_gp050"; /old_locus_tag="AaV_050"; /db_xref="GeneID:20041472"	/product="hypothetical protein"	347	241	99	687
JO84_gp051	54677..55405	/locus_tag="JO84_gp051"; /old_locus_tag="AaV_051"; /db_xref="GeneID:20041587"	/product="hypothetical protein"	50	28	1	79
JO84_gp052	complement(55463..57676)	/locus_tag="JO84_gp052"; /old_locus_tag="AaV_052"; /db_xref="GeneID:20041473"	/product="hypothetical protein"	6	6	0	12
JO84_gp053	complement(57735..58514)	/locus_tag="JO84_gp053"; /old_locus_tag="AaV_053"; /db_xref="GeneID:20041427"	/product="hypothetical protein"	0	0	0	0
JO84_gp054	complement(58603..59985)	/locus_tag="JO84_gp054"; /old_locus_tag="AaV_054"; /db_xref="GeneID:20041428"	/product="putative thymidylate synthase"	0	0	0	0
JO84_gp055	60074..60565	/locus_tag="JO84_gp055"; /old_locus_tag="AaV_055"; /db_xref="GeneID:20041620"	/product="hypothetical protein"	0	0	0	0
JO84_gp056	60577..61338	/locus_tag="JO84_gp056"; /old_locus_tag="AaV_056"; /db_xref="GeneID:20041588"	/product="hypothetical protein"	0	0	0	0
JO84_gp057	61475..62128	/locus_tag="JO84_gp057"; /old_locus_tag="AaV_057"; /db_xref="GeneID:20041589"	/product="hypothetical protein"	0	1	0	1
JO84_gp058	complement(62257..63033)	/locus_tag="JO84_gp058"; /old_locus_tag="AaV_058"; /db_xref="GeneID:20041474"	/product="putative tetracorticopeptide domain containing protein"	0	1	0	1
JO84_gp059	63059..64540	/locus_tag="JO84_gp059"; /old_locus_tag="AaV_059"; /db_xref="GeneID:20041648"	/product="hypothetical protein"	0	0	0	0
JO84_gp060	64895..65119	/locus_tag="JO84_gp060"; /old_locus_tag="AaV_060"; /db_xref="GeneID:20041475"	/product="hypothetical protein"	1	0	0	1
JO84_gp061	65210..65515	/locus_tag="JO84_gp061"; /old_locus_tag="AaV_061"; /db_xref="GeneID:20041476"	/product="putative WWE domain containing protein"	26	44	73	143
JO84_gp062	complement(65628..66191)	/locus_tag="JO84_gp062"; /old_locus_tag="AaV_062"; /db_xref="GeneID:20041656"	/product="hypothetical protein"	0	0	0	0
JO84_gp063	complement(66212..66391)	/locus_tag="JO84_gp063"; /old_locus_tag="AaV_063"; /db_xref="GeneID:20041540"	/product="hypothetical protein"	0	0	0	0
JO84_gp064	complement(66416..67648)	/locus_tag="JO84_gp064"; /old_locus_tag="AaV_064"; /db_xref="GeneID:20041541"	/product="hypothetical protein"	0	0	0	0
JO84_gp065	complement(67665..68477)	/locus_tag="JO84_gp065"; /old_locus_tag="AaV_065"; /db_xref="GeneID:20041661"	/product="putative proliferating cell nuclear antigen"	0	0	0	0
JO84_gp066	68577..69206	/locus_tag="JO84_gp066"; /old_locus_tag="AaV_066"; /db_xref="GeneID:20041662"	/product="putative SUMO-1-specific cysteine protease"	1	0	0	1
JO84_gp067	69400..70629	/locus_tag="JO84_gp067"; /old_locus_tag="AaV_067"; /db_xref="GeneID:20041674"	/product="hypothetical protein"	0	0	0	0
JO84_gp068	complement(70852..71013)	/locus_tag="JO84_gp068"; /old_locus_tag="AaV_068"; /db_xref="GeneID:20041590"	/product="hypothetical protein"	0	0	0	0
JO84_gp069	complement(71345..71524)	/locus_tag="JO84_gp069"; /old_locus_tag="AaV_069"; /db_xref="GeneID:20041542"	/product="hypothetical protein"	0	0	0	0
JO84_gp070	complement(71580..72029)	/locus_tag="JO84_gp070"; /old_locus_tag="AaV_070"; /db_xref="GeneID:20041543"	/product="hypothetical protein"	0	0	0	0
JO84_gp071	complement(72063..72725)	/locus_tag="JO84_gp071"; /old_locus_tag="AaV_071"; /db_xref="GeneID:20041544"	/product="putative cyclophilin type peptydyl-prolyl cis-trans isomerase"	0	0	0	0
JO84_gp072	72876..73979	/locus_tag="JO84_gp072"; /old_locus_tag="AaV_072"; /db_xref="GeneID:20041613"	/product="hypothetical protein"	0	0	1	1
JO84_gp073	complement(74109..77027)	/locus_tag="JO84_gp073"; /old_locus_tag="AaV_073"; /db_xref="GeneID:20041434"	/product="putative DEAD/DEAH box helicase"	1	1	0	2
JO84_gp074	complement(77080..77388)	/locus_tag="JO84_gp074"; /old_locus_tag="AaV_074"; /db_xref="GeneID:20041701"	/product="hypothetical protein"	1	0	0	1
JO84_gp075	77645..78022	/locus_tag="JO84_gp075"; /old_locus_tag="AaV_075"; /db_xref="GeneID:20041545"	/product="putative class I DNA binding protein"	2	2	0	4
JO84_gp076	complement(78130..78954)	/locus_tag="JO84_gp076"; /old_locus_tag="AaV_076"; /db_xref="GeneID:20041703"	/product="putative RNA polymerase sigma factor 70"	0	0	0	0
JO84_gp077	complement(79189..80175)	/locus_tag="JO84_gp077"; /old_locus_tag="AaV_077"; /db_xref="GeneID:20041645"	/product="putative rhomboid family serine protease"	0	0	0	0
JO84_gp078	complement(80252..81715)	/locus_tag="JO84_gp078"; /old_locus_tag="AaV_078"; /db_xref="GeneID:20041637"	/product="putative unsaturated glucuronyl hydrolase"	2	0	0	2
JO84_gp079	complement(81762..83384)	/locus_tag="JO84_gp079"; /old_locus_tag="AaV_079"; /db_xref="GeneID:20041695"	/product="putative exoribonuclease"	0	0	0	0
JO84_gp080	complement(83441..83692)	/locus_tag="JO84_gp080"; /old_locus_tag="AaV_080"; /db_xref="GeneID:20041640"	/product="hypothetical protein"	0	0	0	0
JO84_gp081	complement(83732..84004)	/locus_tag="JO84_gp081"; /old_locus_tag="AaV_081"; /db_xref="GeneID:20041546"	/product="hypothetical protein"	0	0	0	0
JO84_gp082	complement(84029..85357)	/locus_tag="JO84_gp082"; /old_locus_tag="AaV_082"; /db_xref="GeneID:20041547"	/product="putative class II DNA photolyase"	3	0	0	3
JO84_gp083	complement(85539..87119)	/locus_tag="JO84_gp083"; /old_locus_tag="AaV_083"; /db_xref="GeneID:20041676"	/product="hypothetical protein"	1	0	0	1
JO84_gp084	87334..87597	/locus_tag="JO84_gp084"; /old_locus_tag="AaV_084"; /db_xref="GeneID:20041548"	/product="putative topoisomerase type IA"	0	0	0	0
JO84_gp085	complement(87554..87763)	/locus_tag="JO84_gp085"; /old_locus_tag="AaV_085"; /db_xref="GeneID:20041689"	/product="hypothetical protein"	0	0	0	0
JO84_gp086	complement(87814..88797)	/locus_tag="JO84_gp086"; /old_locus_tag="AaV_086"; /db_xref="GeneID:20041609"	/product="hypothetical protein"	0	0	0	0
JO84_gp087	88926..89519	/locus_tag="JO84_gp087"; /old_locus_tag="AaV_087"; /db_xref="GeneID:20041432"	/product="hypothetical protein"	0	0	0	0
JO84_gp088	89626..91770	/locus_tag="JO84_gp088"; /old_locus_tag="AaV_088"; /db_xref="GeneID:20041477"	/product="putative DNA topoisomerase IA"	0	0	0	0
JO84_gp089	complement(91752..92459)	/locus_tag="JO84_gp089"; /old_locus_tag="AaV_089"; /db_xref="GeneID:20041441"	/product="hypothetical protein"	0	0	0	0
JO84_gp090	92530..93009	/locus_tag="JO84_gp090"; /old_locus_tag="AaV_090"; /db_xref="GeneID:20041549"	/product="hypothetical protein"	3	0	0	3
JO84_gp091	93064..94224	/locus_tag="JO84_gp091"; /old_locus_tag="AaV_091"; /db_xref="GeneID:20041478"	/product="hypothetical protein"	88	21	0	109
JO84_gp092	complement(94246..94542)	/locus_tag="JO84_gp092"; /old_locus_tag="AaV_092"; /db_xref="GeneID:20041479"	/product="hypothetical protein"	0	0	0	0
JO84_gp093	94629..95558	/locus_tag="JO84_gp093"; /old_locus_tag="AaV_093"; /db_xref="GeneID:20041550"	/product="putative cytosine deaminase"	0	0	0	0
JO84_gp094	95563..96015	/locus_tag="JO84_gp094"; /old_locus_tag="AaV_094"; /db_xref="GeneID:20041677"	/product="putative deoxycytidylate deaminase"	0	0	0	0
trnT	complement(96031..96105)	/gene="trnT"; /locus_tag="JO84_gt001"; /old_locus_tag="AaV_095"; /db_xref="GeneID:20041679"	/product="tRNA-Thr"	0	0	0	0
JO84_gp376	complement(96238..97650)	/locus_tag="JO84_gp376"; /old_locus_tag="AaV_096"; /db_xref="GeneID:20041384"	/product="putative capsid protein"	102	19	0	121
JO84_gp375	97924..98979	/locus_tag="JO84_gp375"; /old_locus_tag="AaV_097"; /db_xref="GeneID:20041611"	/product="putative HNH endonuclease"	0	0	2	2
JO84_gp374	99094..99567	/locus_tag="JO84_gp374"; /old_locus_tag="AaV_098"; /db_xref="GeneID:20041704"	/product="hypothetical protein"	0	0	0	0
JO84_gp373	complement(99594..100517)	/locus_tag="JO84_gp373"; /old_locus_tag="AaV_099"; /db_xref="GeneID:20041591"	/product="putative polynucleotide-kinase-3 phosphatase"	0	0	0	0
JO84_gp372	complement(100780..101676)	/locus_tag="JO84_gp372"; /old_locus_tag="AaV_100"; /db_xref="GeneID:20041660"	/product="putative family 14 glycosyltransferase"	0	0	0	0
JO84_gp371	complement(101690..102451)	/locus_tag="JO84_gp371"; /old_locus_tag="AaV_101"; /db_xref="GeneID:20041692"	/product="putative methyltransferase"	0	0	0	0
JO84_gp370	complement(102469..103098)	/locus_tag="JO84_gp370"; /old_locus_tag="AaV_102"; /db_xref="GeneID:20041561"	/product="putative carbohydrate sulfotransferase"	0	0	0	0
JO84_gp369	complement(103117..104265)	/locus_tag="JO84_gp369"; /old_locus_tag="AaV_103"; /db_xref="GeneID:20041592"	/product="hypothetical protein"	0	0	0	0
JO84_gp368	104297..107164	/locus_tag="JO84_gp368"; /old_locus_tag="AaV_104"; /db_xref="GeneID:20041480"	/product="hypothetical protein"	0	0	0	0
JO84_gp367	complement(107166..107714)	/locus_tag="JO84_gp367"; /old_locus_tag="AaV_105"; /db_xref="GeneID:20041450"	/product="hypothetical protein"	0	0	0	0
JO84_gp366	complement(107937..108344)	/locus_tag="JO84_gp366"; /old_locus_tag="AaV_106"; /db_xref="GeneID:20041481"	/product="hypothetical protein"	0	0	0	0
JO84_gp365	108381..109499	/locus_tag="JO84_gp365"; /old_locus_tag="AaV_107"; /db_xref="GeneID:20041482"	/product="hypothetical protein"	1	0	0	1
JO84_gp364	109524..109736	/locus_tag="JO84_gp364"; /old_locus_tag="AaV_108"; /db_xref="GeneID:20041451"	/product="hypothetical protein"	0	0	0	0
JO84_gp363	109833..113513	/locus_tag="JO84_gp363"; /old_locus_tag="AaV_109"; /db_xref="GeneID:20041452"	/product="putative ribonucleoside di phosphate reductase alpha subunit"	1	2	0	3
JO84_gp362	complement(113516..113947)	/locus_tag="JO84_gp362"; /old_locus_tag="AaV_110"; /db_xref="GeneID:20041615"	/product="putative eukaryotic translation elongation factor 5A"	0	0	0	0
JO84_gp361	complement(113987..114646)	/locus_tag="JO84_gp361"; /old_locus_tag="AaV_111"; /db_xref="GeneID:20041694"	/product="putative class 3 lipase"	0	0	0	0
JO84_gp360	complement(114866..115678)	/locus_tag="JO84_gp360"; /old_locus_tag="AaV_112"; /db_xref="GeneID:20041709"	/product="putative type II DNA modification methyl transferase"	0	0	0	0
JO84_gp359	115796..116926	/locus_tag="JO84_gp359"; /old_locus_tag="AaV_113"; /db_xref="GeneID:20041652"	/product="putative adenine specific DNA methyltransferase"	0	0	0	0
JO84_gp358	117031..118317	/locus_tag="JO84_gp358"; /old_locus_tag="AaV_114"; /db_xref="GeneID:20041670"	/product="hypothetical protein"	0	0	0	0
trnT	complement(118324..118395)	/gene="trnT"; /locus_tag="JO84_gt002"; /old_locus_tag="AaV_115"; /db_xref="GeneID:20041564"	/product="tRNA-Thr"	0	0	0	0
JO84_gp357	complement(118429..119058)	/locus_tag="JO84_gp357"; /old_locus_tag="AaV_116"; /db_xref="GeneID:20041383"	/product="hypothetical protein"	0	0	0	0
JO84_gp356	complement(119114..120205)	/locus_tag="JO84_gp356"; /old_locus_tag="AaV_117"; /db_xref="GeneID:20041483"	/product="putative TATA-box binding protein"	1	0	0	1
JO84_gp355	complement(120292..121665)	/locus_tag="JO84_gp355"; /old_locus_tag="AaV_118"; /db_xref="GeneID:20041593"	/product="putative translation elongation factor EF-1 alpha"	7	1	4	12
JO84_gp354	complement(121727..122290)	/locus_tag="JO84_gp354"; /old_locus_tag="AaV_119"; /db_xref="GeneID:20041621"	/product="putative phage structural protein"	0	0	0	0
JO84_gp353	complement(122439..122993)	/locus_tag="JO84_gp353"; /old_locus_tag="AaV_120"; /db_xref="GeneID:20041594"	/product="putative phage structural protein"	0	0	0	0
JO84_gp352	123080..123763	/locus_tag="JO84_gp352"; /old_locus_tag="AaV_121"; /db_xref="GeneID:20041595"	/product="hypothetical protein"	0	0	0	0
JO84_gp351	123797..124021	/locus_tag="JO84_gp351"; /old_locus_tag="AaV_122"; /db_xref="GeneID:20041565"	/product="hypothetical protein"	0	0	0	0
JO84_gp350	124100..124657	/locus_tag="JO84_gp350"; /old_locus_tag="AaV_123"; /db_xref="GeneID:20041453"	/product="putative S-phase-kinase-associated protein 1"	0	0	0	0
JO84_gp349	124721..126679	/locus_tag="JO84_gp349"; /old_locus_tag="AaV_124"; /db_xref="GeneID:20041560"	/product="NAD-dependent DNA ligase"	0	0	0	0
JO84_gp348	complement(126731..127180)	/locus_tag="JO84_gp348"; /old_locus_tag="AaV_125"; /db_xref="GeneID:20041612"	/product="putative ribonuclease H1"	0	1	0	1
JO84_gp347	complement(127225..127446)	/locus_tag="JO84_gp347"; /old_locus_tag="AaV_126"; /db_xref="GeneID:20041638"	/product="hypothetical protein"	0	0	0	0
JO84_gp346	complement(127462..127626)	/locus_tag="JO84_gp346"; /old_locus_tag="AaV_127"; /db_xref="GeneID:20041484"	/product="hypothetical protein"	0	0	0	0
JO84_gp345	127678..128382	/locus_tag="JO84_gp345"; /old_locus_tag="AaV_128"; /db_xref="GeneID:20041485"	/product="putative cytosine-5 methyltransferase"	0	0	0	0
JO84_gp344	complement(128389..129087)	/locus_tag="JO84_gp344"; /old_locus_tag="AaV_129"; /db_xref="GeneID:20041684"	/product="hypothetical protein"	0	0	0	0
JO84_gp343	complement(129177..130508)	/locus_tag="JO84_gp343"; /old_locus_tag="AaV_130"; /db_xref="GeneID:20041486"	/product="putative VV_A18-like helicase"	0	0	0	0
JO84_gp342	130830..131315	/locus_tag="JO84_gp342"; /old_locus_tag="AaV_131"; /db_xref="GeneID:20041623"	/product="putative DNA directed RNA polymerase II subunit E"	0	1	0	1
JO84_gp341	131399..132376	/locus_tag="JO84_gp341"; /old_locus_tag="AaV_132"; /db_xref="GeneID:20041566"	/product="putative ribonucleotide reductase small subunit"	0	0	0	0
JO84_gp340	complement(132465..133148)	/locus_tag="JO84_gp340"; /old_locus_tag="AaV_133"; /db_xref="GeneID:20041639"	/product="hypothetical protein"	0	0	0	0
JO84_gp339	complement(133230..133919)	/locus_tag="JO84_gp339"; /old_locus_tag="AaV_134"; /db_xref="GeneID:20041433"	/product="putative VLTF2-like transcription factor"	0	0	0	0
JO84_gp338	134016..134372	/locus_tag="JO84_gp338"; /old_locus_tag="AaV_135"; /db_xref="GeneID:20041596"	/product="hypothetical protein"	0	0	0	0
JO84_gp337	134406..135632	/locus_tag="JO84_gp337"; /old_locus_tag="AaV_136"; /db_xref="GeneID:20041454"	/product="hypothetical protein"	0	0	0	0
JO84_gp336	complement(135629..135787)	/locus_tag="JO84_gp336"; /old_locus_tag="AaV_137"; /db_xref="GeneID:20041567"	/product="hypothetical protein"	0	0	0	0
JO84_gp335	complement(135832..136002)	/locus_tag="JO84_gp335"; /old_locus_tag="AaV_138"; /db_xref="GeneID:20041487"	/product="hypothetical protein"	0	0	0	0
JO84_gp334	136031..136324	/locus_tag="JO84_gp334"; /old_locus_tag="AaV_139"; /db_xref="GeneID:20041488"	/product="hypothetical protein"	0	0	0	0
JO84_gp333	136427..137716	/locus_tag="JO84_gp333"; /old_locus_tag="AaV_140"; /db_xref="GeneID:20041455"	/product="hypothetical protein"	0	0	0	0
JO84_gp332	complement(137793..141878)	/locus_tag="JO84_gp332"; /old_locus_tag="AaV_141"; /db_xref="GeneID:20041456"	/product="putative B family DNA polymerase"	1	0	0	1
JO84_gp331	141990..143108	/locus_tag="JO84_gp331"; /old_locus_tag="AaV_142"; /db_xref="GeneID:20041435"	/product="putative heat shock protein 40"	0	0	0	0
JO84_gp330	complement(143105..144397)	/locus_tag="JO84_gp330"; /old_locus_tag="AaV_143"; /db_xref="GeneID:20041443"	/product="hypothetical protein"	0	0	0	0
JO84_gp329	complement(144543..145367)	/locus_tag="JO84_gp329"; /old_locus_tag="AaV_144"; /db_xref="GeneID:20041489"	/product="putative AIM24 domain containing protein"	2	0	0	2
JO84_gp328	145420..145713	/locus_tag="JO84_gp328"; /old_locus_tag="AaV_145"; /db_xref="GeneID:20041671"	/product="hypothetical protein"	0	0	0	0
JO84_gp327	145729..146028	/locus_tag="JO84_gp327"; /old_locus_tag="AaV_146"; /db_xref="GeneID:20041457"	/product="hypothetical protein"	0	0	0	0
JO84_gp326	146049..146585	/locus_tag="JO84_gp326"; /old_locus_tag="AaV_147"; /db_xref="GeneID:20041458"	/product="hypothetical protein"	0	0	0	0
JO84_gp325	complement(146630..147202)	/locus_tag="JO84_gp325"; /old_locus_tag="AaV_148"; /db_xref="GeneID:20041459"	/product="putative oxogluterate/iron-dependent dioxygenase"	0	1	0	1
JO84_gp324	147261..148250	/locus_tag="JO84_gp324"; /old_locus_tag="AaV_149"; /db_xref="GeneID:20041445"	/product="hypothetical protein"	0	0	0	0
trnR	complement(148317..148390)	/gene="trnR"; /locus_tag="JO84_gt003"; /old_locus_tag="AaV_150"; /db_xref="GeneID:20041430"	/product="tRNA-Arg"	0	0	0	0
JO84_gp323	complement(148486..149202)	/locus_tag="JO84_gp323"; /old_locus_tag="AaV_151"; /db_xref="GeneID:20041382"	/product="hypothetical protein"	1	1	0	2
JO84_gp322	149359..149850	/locus_tag="JO84_gp322"; /old_locus_tag="AaV_152"; /db_xref="GeneID:20041449"	/product="putative C3H2C3-type E3 ubiquitin ligase"	0	0	0	0
JO84_gp321	complement(149853..150323)	/locus_tag="JO84_gp321"; /old_locus_tag="AaV_153"; /db_xref="GeneID:20041642"	/product="putative ion channel domain-containing protein"	1	0	0	1
JO84_gp320	150361..150672	/locus_tag="JO84_gp320"; /old_locus_tag="AaV_154"; /db_xref="GeneID:20041707"	/product="hypothetical protein"	0	0	0	0
JO84_gp319	complement(150669..151025)	/locus_tag="JO84_gp319"; /old_locus_tag="AaV_155"; /db_xref="GeneID:20041460"	/product="hypothetical protein"	0	0	0	0
JO84_gp318	151137..151451	/locus_tag="JO84_gp318"; /old_locus_tag="AaV_156"; /db_xref="GeneID:20041490"	/product="hypothetical protein"	0	0	0	0
JO84_gp317	complement(152372..152920)	/locus_tag="JO84_gp317"; /old_locus_tag="AaV_157"; /db_xref="GeneID:20041461"	/product="hypothetical protein"	1	0	0	1
JO84_gp316	complement(152969..153559)	/locus_tag="JO84_gp316"; /old_locus_tag="AaV_158"; /db_xref="GeneID:20041429"	/product="putative metal dependent hydrolase"	0	0	0	0
JO84_gp315	153635..154858	/locus_tag="JO84_gp315"; /old_locus_tag="AaV_159"; /db_xref="GeneID:20041714"	/product="putative lambda-type exonuclease"	0	0	0	0
JO84_gp314	154815..155429	/locus_tag="JO84_gp314"; /old_locus_tag="AaV_160"; /db_xref="GeneID:20041655"	/product="hypothetical protein"	0	0	0	0
JO84_gp313	155545..156018	/locus_tag="JO84_gp313"; /old_locus_tag="AaV_161"; /db_xref="GeneID:20041462"	/product="hypothetical protein"	0	0	0	0
JO84_gp312	complement(156071..156364)	/locus_tag="JO84_gp312"; /old_locus_tag="AaV_162"; /db_xref="GeneID:20041463"	/product="hypothetical protein"	0	0	0	0
JO84_gp311	complement(156381..156659)	/locus_tag="JO84_gp311"; /old_locus_tag="AaV_163"; /db_xref="GeneID:20041491"	/product="hypothetical protein"	0	0	0	0
JO84_gp310	complement(156665..157759)	/locus_tag="JO84_gp310"; /old_locus_tag="AaV_164"; /db_xref="GeneID:20041492"	/product="hypothetical protein"	0	1	0	1
JO84_gp309	157836..158666	/locus_tag="JO84_gp309"; /old_locus_tag="AaV_165"; /db_xref="GeneID:20041597"	/product="putative A32 virion packaging ATPase"	0	0	0	0
JO84_gp308	complement(158670..159092)	/locus_tag="JO84_gp308"; /old_locus_tag="AaV_166"; /db_xref="GeneID:20041665"	/product="hypothetical protein"	0	0	0	0
JO84_gp307	159137..159310	/locus_tag="JO84_gp307"; /old_locus_tag="AaV_167"; /db_xref="GeneID:20041598"	/product="hypothetical protein"	0	0	0	0
JO84_gp306	complement(159671..160642)	/locus_tag="JO84_gp306"; /old_locus_tag="AaV_169"; /db_xref="GeneID:20041464"	/product="hypothetical protein"	0	0	0	0
JO84_gp305	160747..161298	/locus_tag="JO84_gp305"; /old_locus_tag="AaV_170"; /db_xref="GeneID:20041431"	/product="putative deoxynucleoside kinase"	1	0	0	1
JO84_gp304	complement(161291..163936)	/locus_tag="JO84_gp304"; /old_locus_tag="AaV_171"; /db_xref="GeneID:20041666"	/product="putative DNA mismatch repair ATPase"	0	0	0	0
JO84_gp303	164176..164424	/locus_tag="JO84_gp303"; /old_locus_tag="AaV_172"; /db_xref="GeneID:20041440"	/product="hypothetical protein"	0	0	0	0
JO84_gp302	complement(164421..164867)	/locus_tag="JO84_gp302"; /old_locus_tag="AaV_173"; /db_xref="GeneID:20041716"	/product="putative nucleoside diphosphate hydrolase"	0	0	0	0
JO84_gp301	164986..165231	/locus_tag="JO84_gp301"; /old_locus_tag="AaV_174"; /db_xref="GeneID:20041628"	/product="putative DNA directed RNA polymerase K subunit"	0	0	0	0
JO84_gp300	complement(165262..166164)	/locus_tag="JO84_gp300"; /old_locus_tag="AaV_175"; /db_xref="GeneID:20041568"	/product="hypothetical protein"	0	0	0	0
JO84_gp299	166194..166748	/locus_tag="JO84_gp299"; /old_locus_tag="AaV_176"; /db_xref="GeneID:20041562"	/product="hypothetical protein"	0	0	0	0
JO84_gp298	166936..167169	/locus_tag="JO84_gp298"; /old_locus_tag="AaV_177"; /db_xref="GeneID:20041717"	/product="hypothetical protein"	0	0	0	0
JO84_gp297	complement(167195..168094)	/locus_tag="JO84_gp297"; /old_locus_tag="AaV_178"; /db_xref="GeneID:20041718"	/product="putative serine threonine protein phosphatase"	0	0	0	0
JO84_gp296	complement(168119..168661)	/locus_tag="JO84_gp296"; /old_locus_tag="AaV_179"; /db_xref="GeneID:20041619"	/product="hypothetical protein"	1	0	0	1
JO84_gp295	complement(168698..170956)	/locus_tag="JO84_gp295"; /old_locus_tag="AaV_180"; /db_xref="GeneID:20041447"	/product="putative VV D6R-type helicase"	0	0	0	0
JO84_gp294	170980..171525	/locus_tag="JO84_gp294"; /old_locus_tag="AaV_181"; /db_xref="GeneID:20041672"	/product="hypothetical protein"	0	0	0	0
JO84_gp293	171552..171923	/locus_tag="JO84_gp293"; /old_locus_tag="AaV_182"; /db_xref="GeneID:20041719"	/product="hypothetical protein"	0	0	0	0
JO84_gp292	complement(171934..173172)	/locus_tag="JO84_gp292"; /old_locus_tag="AaV_183"; /db_xref="GeneID:20041720"	/product="hypothetical protein"	1	0	0	1
JO84_gp291	complement(173271..173750)	/locus_tag="JO84_gp291"; /old_locus_tag="AaV_184"; /db_xref="GeneID:20041493"	/product="hypothetical protein"	0	0	0	0
JO84_gp290	173791..174270	/locus_tag="JO84_gp290"; /old_locus_tag="AaV_185"; /db_xref="GeneID:20041599"	/product="putative transmembrane domain containing protein"	0	0	0	0
JO84_gp289	complement(174276..174677)	/locus_tag="JO84_gp289"; /old_locus_tag="AaV_186"; /db_xref="GeneID:20041569"	/product="hypothetical protein"	0	0	0	0
JO84_gp288	174735..175178	/locus_tag="JO84_gp288"; /old_locus_tag="AaV_187"; /db_xref="GeneID:20041448"	/product="hypothetical protein"	0	0	0	0
JO84_gp287	175566..176231	/locus_tag="JO84_gp287"; /old_locus_tag="AaV_188"; /db_xref="GeneID:20041721"	/product="hypothetical protein"	0	0	0	0
JO84_gp286	176240..176728	/locus_tag="JO84_gp286"; /old_locus_tag="AaV_189"; /db_xref="GeneID:20041570"	/product="hypothetical protein"	0	0	0	0
JO84_gp285	complement(176938..178203)	/locus_tag="JO84_gp285"; /old_locus_tag="AaV_190"; /db_xref="GeneID:20041571"	/product="putative serine threonine protein kinase haspin"	0	0	0	0
JO84_gp284	178304..179185	/locus_tag="JO84_gp284"; /old_locus_tag="AaV_191"; /db_xref="GeneID:20041600"	/product="hypothetical protein"	2	0	0	2
JO84_gp283	complement(179182..180990)	/locus_tag="JO84_gp283"; /old_locus_tag="AaV_192"; /db_xref="GeneID:20041572"	/product="putative glycosyltransferase"	0	0	0	0
JO84_gp282	181068..182021	/locus_tag="JO84_gp282"; /old_locus_tag="AaV_193"; /db_xref="GeneID:20041697"	/product="putative DNA directed RNA polymerase II subunit rpb3"	0	0	0	0
JO84_gp281	complement(182038..182274)	/locus_tag="JO84_gp281"; /old_locus_tag="AaV_194"; /db_xref="GeneID:20041682"	/product="hypothetical protein"	0	0	0	0
JO84_gp280	182353..182919	/locus_tag="JO84_gp280"; /old_locus_tag="AaV_195"; /db_xref="GeneID:20041494"	/product="hypothetical protein"	0	0	0	0
JO84_gp279	183084..184208	/locus_tag="JO84_gp279"; /old_locus_tag="AaV_196"; /db_xref="GeneID:20041446"	/product="hypothetical protein"	150	37	0	187
JO84_gp278	184258..184440	/locus_tag="JO84_gp278"; /old_locus_tag="AaV_197"; /db_xref="GeneID:20041722"	/product="hypothetical protein"	0	0	0	0
JO84_gp277	complement(184545..184799)	/locus_tag="JO84_gp277"; /old_locus_tag="AaV_198"; /db_xref="GeneID:20041723"	/product="hypothetical protein"	0	0	0	0
JO84_gp276	184821..185537	/locus_tag="JO84_gp276"; /old_locus_tag="AaV_199"; /db_xref="GeneID:20041495"	/product="putative oxogluterate/iron-dependent dioxygenase"	0	0	0	0
JO84_gp275	complement(185534..186550)	/locus_tag="JO84_gp275"; /old_locus_tag="AaV_200"; /db_xref="GeneID:20041663"	/product="hypothetical protein"	0	0	0	0
JO84_gp274	complement(186590..187279)	/locus_tag="JO84_gp274"; /old_locus_tag="AaV_201"; /db_xref="GeneID:20041496"	/product="putative Holliday junction resolvase"	0	0	0	0
JO84_gp273	187303..187746	/locus_tag="JO84_gp273"; /old_locus_tag="AaV_202"; /db_xref="GeneID:20041705"	/product="hypothetical protein"	0	0	0	0
JO84_gp272	complement(187801..188745)	/locus_tag="JO84_gp272"; /old_locus_tag="AaV_203"; /db_xref="GeneID:20041724"	/product="putative transcription factor TF IIB"	0	0	0	0
JO84_gp271	complement(188832..189269)	/locus_tag="JO84_gp271"; /old_locus_tag="AaV_204"; /db_xref="GeneID:20041650"	/product="hypothetical protein"	0	0	0	0
JO84_gp270	complement(189357..190922)	/locus_tag="JO84_gp270"; /old_locus_tag="AaV_205"; /db_xref="GeneID:20041497"	/product="hypothetical protein"	0	0	0	0
JO84_gp269	191007..191261	/locus_tag="JO84_gp269"; /old_locus_tag="AaV_206"; /db_xref="GeneID:20041651"	/product="hypothetical protein"	0	0	0	0
JO84_gp268	complement(192023..192304)	/locus_tag="JO84_gp268"; /old_locus_tag="AaV_207"; /db_xref="GeneID:20041725"	/product="hypothetical protein"	0	0	0	0
JO84_gp267	192373..192768	/locus_tag="JO84_gp267"; /old_locus_tag="AaV_208"; /db_xref="GeneID:20041498"	/product="putative protein disulfide isomerase"	0	0	0	0
JO84_gp266	192802..193404	/locus_tag="JO84_gp266"; /old_locus_tag="AaV_209"; /db_xref="GeneID:20041635"	/product="hypothetical protein"	0	0	0	0
JO84_gp265	complement(193409..194077)	/locus_tag="JO84_gp265"; /old_locus_tag="AaV_210"; /db_xref="GeneID:20041573"	/product="putative phosphate starvation-inducible protein PhoH"	0	0	0	0
JO84_gp264	complement(194094..196826)	/locus_tag="JO84_gp264"; /old_locus_tag="AaV_211"; /db_xref="GeneID:20041659"	/product="putative mRNA capping enzyme"	0	0	0	0
JO84_gp263	complement(197013..197567)	/locus_tag="JO84_gp263"; /old_locus_tag="AaV_212"; /db_xref="GeneID:20041627"	/product="hypothetical protein"	0	0	0	0
JO84_gp262	197704..198378	/locus_tag="JO84_gp262"; /old_locus_tag="AaV_213"; /db_xref="GeneID:20041416"	/product="hypothetical protein"	0	0	0	0
JO84_gp261	complement(198480..199118)	/locus_tag="JO84_gp261"; /old_locus_tag="AaV_214"; /db_xref="GeneID:20041574"	/product="hypothetical protein"	0	0	0	0
JO84_gp260	199152..199841	/locus_tag="JO84_gp260"; /old_locus_tag="AaV_215"; /db_xref="GeneID:20041499"	/product="putative crossover junction endonuclease Mus81"	0	0	0	0
JO84_gp259	complement(199847..200278)	/locus_tag="JO84_gp259"; /old_locus_tag="AaV_216"; /db_xref="GeneID:20041688"	/product="hypothetical protein"	0	0	0	0
JO84_gp258	200378..200692	/locus_tag="JO84_gp258"; /old_locus_tag="AaV_217"; /db_xref="GeneID:20041500"	/product="hypothetical protein"	0	0	0	0
JO84_gp257	200860..201582	/locus_tag="JO84_gp257"; /old_locus_tag="AaV_218"; /db_xref="GeneID:20041726"	/product="hypothetical protein"	0	0	0	0
JO84_gp256	complement(201574..201786)	/locus_tag="JO84_gp256"; /old_locus_tag="AaV_219"; /db_xref="GeneID:20041575"	/product="hypothetical protein"	0	0	0	0
JO84_gp255	complement(202174..203622)	/locus_tag="JO84_gp255"; /old_locus_tag="AaV_220"; /db_xref="GeneID:20041501"	/product="putative E3 ubiquitin ligase"	0	0	0	0
JO84_gp254	203792..205306	/locus_tag="JO84_gp254"; /old_locus_tag="AaV_221"; /db_xref="GeneID:20041417"	/product="hypothetical protein"	0	0	0	0
JO84_gp253	complement(205303..208587)	/locus_tag="JO84_gp253"; /old_locus_tag="AaV_222"; /db_xref="GeneID:20041727"	/product="putative RNA polymerase beta subunit"	0	0	0	0
JO84_gp252	complement(208620..209321)	/locus_tag="JO84_gp252"; /old_locus_tag="AaV_223"; /db_xref="GeneID:20041439"	/product="hypothetical protein"	1	0	0	1
JO84_gp251	complement(209350..209919)	/locus_tag="JO84_gp251"; /old_locus_tag="AaV_224"; /db_xref="GeneID:20041502"	/product="putative RNA polymerase subunit RPB5"	0	0	0	0
JO84_gp250	210024..210560	/locus_tag="JO84_gp250"; /old_locus_tag="AaV_225"; /db_xref="GeneID:20041683"	/product="hypothetical protein"	0	0	0	0
JO84_gp249	210628..212871	/locus_tag="JO84_gp249"; /old_locus_tag="AaV_226"; /db_xref="GeneID:20041728"	/product="putative D5 primase/helicase"	0	0	0	0
JO84_gp248	212937..213791	/locus_tag="JO84_gp248"; /old_locus_tag="AaV_227"; /db_xref="GeneID:20041678"	/product="putative replication factor C subunit"	0	0	0	0
JO84_gp247	213859..214551	/locus_tag="JO84_gp247"; /old_locus_tag="AaV_228"; /db_xref="GeneID:20041576"	/product="putative E3 ubiquitin ligase"	0	0	0	0
JO84_gp246	complement(214591..215430)	/locus_tag="JO84_gp246"; /old_locus_tag="AaV_229"; /db_xref="GeneID:20041577"	/product="putative metallopeptidase"	0	1	0	1
JO84_gp245	215469..215882	/locus_tag="JO84_gp245"; /old_locus_tag="AaV_230"; /db_xref="GeneID:20041601"	/product="putative RING finger domain containing protein"	0	0	0	0
JO84_gp244	complement(215893..216300)	/locus_tag="JO84_gp244"; /old_locus_tag="AaV_231"; /db_xref="GeneID:20041578"	/product="hypothetical protein"	0	0	0	0
JO84_gp243	complement(216327..217844)	/locus_tag="JO84_gp243"; /old_locus_tag="AaV_232"; /db_xref="GeneID:20041503"	/product="hypothetical protein"	0	0	0	0
JO84_gp242	complement(217851..218639)	/locus_tag="JO84_gp242"; /old_locus_tag="AaV_233"; /db_xref="GeneID:20041554"	/product="putative replication factor C small subunit 2"	0	0	0	0
JO84_gp241	complement(218742..219233)	/locus_tag="JO84_gp241"; /old_locus_tag="AaV_234"; /db_xref="GeneID:20041668"	/product="putative nucleoside diphosphate hydrolase"	0	0	0	0
JO84_gp240	complement(219361..221037)	/locus_tag="JO84_gp240"; /old_locus_tag="AaV_235"; /db_xref="GeneID:20041629"	/product="putative E3 ubiquitin ligase"	1	1	0	2
JO84_gp239	221152..221664	/locus_tag="JO84_gp239"; /old_locus_tag="AaV_236"; /db_xref="GeneID:20041699"	/product="hypothetical protein"	0	0	0	0
JO84_gp238	221708..222805	/locus_tag="JO84_gp238"; /old_locus_tag="AaV_237"; /db_xref="GeneID:20041729"	/product="hypothetical protein"	0	0	0	0
JO84_gp237	222846..223472	/locus_tag="JO84_gp237"; /old_locus_tag="AaV_238"; /db_xref="GeneID:20041579"	/product="hypothetical protein"	0	0	0	0
JO84_gp236	complement(223635..224891)	/locus_tag="JO84_gp236"; /old_locus_tag="AaV_239"; /db_xref="GeneID:20041555"	/product="hypothetical protein"	0	0	0	0
JO84_gp235	225025..225234	/locus_tag="JO84_gp235"; /old_locus_tag="AaV_240"; /db_xref="GeneID:20041552"	/product="hypothetical protein"	0	0	0	0
JO84_gp234	225244..226005	/locus_tag="JO84_gp234"; /old_locus_tag="AaV_241"; /db_xref="GeneID:20041556"	/product="putative ribonuclease H"	1	0	0	1
JO84_gp233	226063..230052	/locus_tag="JO84_gp233"; /old_locus_tag="AaV_242"; /db_xref="GeneID:20041646"	/product="putative DNA directed RNA polymerase II largest subunit"	1	0	0	1
JO84_gp232	complement(230431..231069)	/locus_tag="JO84_gp232"; /old_locus_tag="AaV_243"; /db_xref="GeneID:20041616"	/product="hypothetical protein"	0	0	0	0
JO84_gp231	231420..232019	/locus_tag="JO84_gp231"; /old_locus_tag="AaV_244"; /db_xref="GeneID:20041553"	/product="putative ribonulease HII"	0	0	0	0
JO84_gp230	231970..232170	/locus_tag="JO84_gp230"; /old_locus_tag="AaV_245"; /db_xref="GeneID:20041614"	/product="hypothetical protein"	0	0	0	0
JO84_gp229	complement(232167..233117)	/locus_tag="JO84_gp229"; /old_locus_tag="AaV_246"; /db_xref="GeneID:20041557"	/product="hypothetical protein"	0	1	0	1
JO84_gp228	233190..234893	/locus_tag="JO84_gp228"; /old_locus_tag="AaV_247"; /db_xref="GeneID:20041504"	/product="putative capsid protein 2"	4	2	0	6
JO84_gp227	complement(234898..235167)	/locus_tag="JO84_gp227"; /old_locus_tag="AaV_248"; /db_xref="GeneID:20041711"	/product="hypothetical protein"	0	0	0	0
JO84_gp226	235356..236498	/locus_tag="JO84_gp226"; /old_locus_tag="AaV_249"; /db_xref="GeneID:20041505"	/product="hypothetical protein"	0	0	0	0
JO84_gp225	complement(236557..237018)	/locus_tag="JO84_gp225"; /old_locus_tag="AaV_250"; /db_xref="GeneID:20041551"	/product="hypothetical protein"	0	0	0	0
JO84_gp224	237069..237815	/locus_tag="JO84_gp224"; /old_locus_tag="AaV_251"; /db_xref="GeneID:20041506"	/product="hypothetical protein"	0	0	0	0
JO84_gp223	complement(237807..238262)	/locus_tag="JO84_gp223"; /old_locus_tag="AaV_252"; /db_xref="GeneID:20041558"	/product="hypothetical protein"	0	0	0	0
JO84_gp222	238304..238804	/locus_tag="JO84_gp222"; /old_locus_tag="AaV_253"; /db_xref="GeneID:20041507"	/product="putative RNA polymerase Rpb5"	0	0	0	0
JO84_gp221	238832..239308	/locus_tag="JO84_gp221"; /old_locus_tag="AaV_254"; /db_xref="GeneID:20041644"	/product="hypothetical protein"	0	0	0	0
JO84_gp220	complement(239312..240016)	/locus_tag="JO84_gp220"; /old_locus_tag="AaV_255"; /db_xref="GeneID:20041559"	/product="putative undecaprenyl pyrophosphate synthase"	0	0	0	0
JO84_gp219	240065..240277	/locus_tag="JO84_gp219"; /old_locus_tag="AaV_256"; /db_xref="GeneID:20041654"	/product="hypothetical protein"	0	0	0	0
JO84_gp218	240298..240570	/locus_tag="JO84_gp218"; /old_locus_tag="AaV_257"; /db_xref="GeneID:20041580"	/product="hypothetical protein"	0	0	0	0
JO84_gp217	240600..241157	/locus_tag="JO84_gp217"; /old_locus_tag="AaV_258"; /db_xref="GeneID:20041730"	/product="hypothetical protein"	0	0	0	0
JO84_gp216	241206..241637	/locus_tag="JO84_gp216"; /old_locus_tag="AaV_259"; /db_xref="GeneID:20041731"	/product="hypothetical protein"	0	0	0	0
JO84_gp215	241670..243403	/locus_tag="JO84_gp215"; /old_locus_tag="AaV_260"; /db_xref="GeneID:20041732"	/product="hypothetical protein"	1	0	0	1
JO84_gp214	243436..244581	/locus_tag="JO84_gp214"; /old_locus_tag="AaV_261"; /db_xref="GeneID:20041733"	/product="putative HD superfamily phosphohydrolase"	0	0	0	0
JO84_gp213	complement(244564..245160)	/locus_tag="JO84_gp213"; /old_locus_tag="AaV_262"; /db_xref="GeneID:20041633"	/product="hypothetical protein"	1	0	0	1
JO84_gp212	complement(245193..246002)	/locus_tag="JO84_gp212"; /old_locus_tag="AaV_263"; /db_xref="GeneID:20041508"	/product="hypothetical protein"	0	0	0	0
JO84_gp211	complement(246081..246857)	/locus_tag="JO84_gp211"; /old_locus_tag="AaV_264"; /db_xref="GeneID:20041509"	/product="hypothetical protein"	0	0	0	0
JO84_gp210	complement(247052..248308)	/locus_tag="JO84_gp210"; /old_locus_tag="AaV_265"; /db_xref="GeneID:20041418"	/product="hypothetical protein"	0	1	0	1
JO84_gp209	248513..249073	/locus_tag="JO84_gp209"; /old_locus_tag="AaV_266"; /db_xref="GeneID:20041510"	/product="hypothetical protein"	0	0	0	0
JO84_gp208	249117..249308	/locus_tag="JO84_gp208"; /old_locus_tag="AaV_267"; /db_xref="GeneID:20041734"	/product="hypothetical protein"	0	0	0	0
JO84_gp207	complement(249555..249911)	/locus_tag="JO84_gp207"; /old_locus_tag="AaV_268"; /db_xref="GeneID:20041735"	/product="hypothetical protein"	0	0	0	0
JO84_gp206	complement(249951..252746)	/locus_tag="JO84_gp206"; /old_locus_tag="AaV_269"; /db_xref="GeneID:20041511"	/product="putative ATP-dependent RNA helicase"	0	0	0	0
JO84_gp205	complement(252750..253178)	/locus_tag="JO84_gp205"; /old_locus_tag="AaV_270"; /db_xref="GeneID:20041700"	/product="hypothetical protein"	0	0	0	0
JO84_gp204	253423..253656	/locus_tag="JO84_gp204"; /old_locus_tag="AaV_271"; /db_xref="GeneID:20041512"	/product="putative RNA polymerase subunit Rpb10"	0	0	0	0
JO84_gp203	253700..254653	/locus_tag="JO84_gp203"; /old_locus_tag="AaV_272"; /db_xref="GeneID:20041618"	/product="hypothetical protein"	0	0	0	0
JO84_gp202	254676..255014	/locus_tag="JO84_gp202"; /old_locus_tag="AaV_273"; /db_xref="GeneID:20041736"	/product="hypothetical protein"	0	1	0	1
JO84_gp201	255031..257448	/locus_tag="JO84_gp201"; /old_locus_tag="AaV_274"; /db_xref="GeneID:20041737"	/product="putative beta-1,4 galactosyltranferase	0	0	0	0
JO84_gp200	complement(257563..257847)	/locus_tag="JO84_gp200"; /old_locus_tag="AaV_275"; /db_xref="GeneID:20041436"	/product="hypothetical protein"	2	1	0	3
JO84_gp199	complement(257971..259206)	/locus_tag="JO84_gp199"; /old_locus_tag="AaV_276"; /db_xref="GeneID:20041513"	/product="hypothetical protein"	60	9	0	69
JO84_gp198	complement(259229..260821)	/locus_tag="JO84_gp198"; /old_locus_tag="AaV_277"; /db_xref="GeneID:20041514"	/product="hypothetical protein"	1	1	0	2
JO84_gp197	260956..261342	/locus_tag="JO84_gp197"; /old_locus_tag="AaV_278"; /db_xref="GeneID:20041419"	/product="hypothetical protein"	0	0	0	0
JO84_gp196	complement(261481..262206)	/locus_tag="JO84_gp196"; /old_locus_tag="AaV_279"; /db_xref="GeneID:20041738"	/product="hypothetical protein"	0	0	0	0
JO84_gp195	262232..262993	/locus_tag="JO84_gp195"; /old_locus_tag="AaV_280"; /db_xref="GeneID:20041515"	/product="hypothetical protein"	0	0	0	0
JO84_gp194	263017..263565	/locus_tag="JO84_gp194"; /old_locus_tag="AaV_281"; /db_xref="GeneID:20041739"	/product="hypothetical protein"	0	0	0	0
JO84_gp193	complement(263555..266908)	/locus_tag="JO84_gp193"; /old_locus_tag="AaV_282"; /db_xref="GeneID:20041713"	/product="putative DNA repairing ATPase"	0	0	0	0
JO84_gp192	267011..267430	/locus_tag="JO84_gp192"; /old_locus_tag="AaV_283"; /db_xref="GeneID:20041706"	/product="hypothetical protein"	0	0	0	0
JO84_gp191	complement(267419..267574)	/locus_tag="JO84_gp191"; /old_locus_tag="AaV_284"; /db_xref="GeneID:20041740"	/product="hypothetical protein"	0	0	0	0
JO84_gp190	267923..269080	/locus_tag="JO84_gp190"; /old_locus_tag="AaV_285"; /db_xref="GeneID:20041516"	/product="hypothetical protein"	0	0	0	0
JO84_gp189	complement(269194..273804)	/locus_tag="JO84_gp189"; /old_locus_tag="AaV_286"; /db_xref="GeneID:20041741"	/product="hypothetical protein"	1	0	0	1
JO84_gp188	273849..274556	/locus_tag="JO84_gp188"; /old_locus_tag="AaV_287"; /db_xref="GeneID:20041517"	/product="putative S-adenosyl L-methionine-dependent Methyltransferase"	1	0	0	1
JO84_gp187	complement(274558..275208)	/locus_tag="JO84_gp187"; /old_locus_tag="AaV_288"; /db_xref="GeneID:20041625"	/product="putative SAM dependent methyltransferase"	0	0	0	0
JO84_gp186	275278..275532	/locus_tag="JO84_gp186"; /old_locus_tag="AaV_289"; /db_xref="GeneID:20041602"	/product="hypothetical protein"	0	0	0	0
JO84_gp185	complement(275529..275972)	/locus_tag="JO84_gp185"; /old_locus_tag="AaV_290"; /db_xref="GeneID:20041742"	/product="putative ERV/ALR sulphydryl oxidase"	0	0	0	0
JO84_gp184	276016..276195	/locus_tag="JO84_gp184"; /old_locus_tag="AaV_291"; /db_xref="GeneID:20041693"	/product="hypothetical protein"	0	0	0	0
JO84_gp183	276204..277649	/locus_tag="JO84_gp183"; /old_locus_tag="AaV_292"; /db_xref="GeneID:20041743"	/product="putative C3HC4-type E3 ubiquitin ligase"	0	0	0	0
JO84_gp182	277850..281224	/locus_tag="JO84_gp182"; /old_locus_tag="AaV_293"; /db_xref="GeneID:20041643"	/product="putative topoisomerase type IIA"	6	2	0	8
JO84_gp181	281257..281448	/locus_tag="JO84_gp181"; /old_locus_tag="AaV_294"; /db_xref="GeneID:20041690"	/product="hypothetical protein"	0	0	0	0
JO84_gp180	281695..282939	/locus_tag="JO84_gp180"; /old_locus_tag="AaV_295"; /db_xref="GeneID:20041744"	/product="putative N6 adenine-specific DNA methyltransferase"	0	0	0	0
JO84_gp179	complement(282932..283957)	/locus_tag="JO84_gp179"; /old_locus_tag="AaV_296"; /db_xref="GeneID:20041685"	/product="hypothetical protein"	0	0	0	0
JO84_gp178	complement(283986..284255)	/locus_tag="JO84_gp178"; /old_locus_tag="AaV_297"; /db_xref="GeneID:20041518"	/product="hypothetical protein"	0	2	1	3
JO84_gp177	284330..284653	/locus_tag="JO84_gp177"; /old_locus_tag="AaV_298"; /db_xref="GeneID:20041519"	/product="putative DNA directed RNA polymerase subunit rpb9/M"	0	0	0	0
JO84_gp176	284698..285405	/locus_tag="JO84_gp176"; /old_locus_tag="AaV_299"; /db_xref="GeneID:20041610"	/product="hypothetical protein"	0	0	0	0
JO84_gp175	complement(285487..286824)	/locus_tag="JO84_gp175"; /old_locus_tag="AaV_300"; /db_xref="GeneID:20041745"	/product="putative HNH endonuclease"	2	0	0	2
JO84_gp174	286982..287176	/locus_tag="JO84_gp174"; /old_locus_tag="AaV_301"; /db_xref="GeneID:20041603"	/product="hypothetical protein"	0	0	0	0
JO84_gp173	complement(287500..288033)	/locus_tag="JO84_gp173"; /old_locus_tag="AaV_302"; /db_xref="GeneID:20041746"	/product="putative class I DNA binding protein"	0	0	0	0
JO84_gp172	288135..290054	/locus_tag="JO84_gp172"; /old_locus_tag="AaV_303"; /db_xref="GeneID:20041604"	/product="putative oxogluterate/iron-dependent dioxygenase"	1	0	0	1
JO84_gp171	290100..291083	/locus_tag="JO84_gp171"; /old_locus_tag="AaV_304"; /db_xref="GeneID:20041634"	/product="hypothetical protein"	0	0	0	0
JO84_gp170	complement(291080..291283)	/locus_tag="JO84_gp170"; /old_locus_tag="AaV_305"; /db_xref="GeneID:20041747"	/product="hypothetical protein"	0	0	0	0
JO84_gp169	291345..292946	/locus_tag="JO84_gp169"; /old_locus_tag="AaV_306"; /db_xref="GeneID:20041520"	/product="putative ABC transporter family protein"	1	0	0	1
JO84_gp168	292958..293623	/locus_tag="JO84_gp168"; /old_locus_tag="AaV_307"; /db_xref="GeneID:20041669"	/product="putative heat shock protein 40"	0	0	0	0
JO84_gp167	complement(293627..293983)	/locus_tag="JO84_gp167"; /old_locus_tag="AaV_308"; /db_xref="GeneID:20041691"	/product="putative bZIP transcription factor"	0	0	0	0
JO84_gp166	complement(294069..294698)	/locus_tag="JO84_gp166"; /old_locus_tag="AaV_309"; /db_xref="GeneID:20041605"	/product="hypothetical protein"	0	0	0	0
JO84_gp165	complement(294791..295633)	/locus_tag="JO84_gp165"; /old_locus_tag="AaV_310"; /db_xref="GeneID:20041420"	/product="hypothetical protein"	0	1	1	2
JO84_gp164	296033..298075	/locus_tag="JO84_gp164"; /old_locus_tag="AaV_311"; /db_xref="GeneID:20041421"	/product="putative superfamily I helicase"	0	0	0	0
JO84_gp163	complement(298184..298663)	/locus_tag="JO84_gp163"; /old_locus_tag="AaV_312"; /db_xref="GeneID:20041667"	/product="hypothetical protein"	2	0	0	2
JO84_gp162	299211..299843	/locus_tag="JO84_gp162"; /old_locus_tag="AaV_313"; /db_xref="GeneID:20041522"	/product="hypothetical protein"	1	0	0	1
JO84_gp161	300376..301308	/locus_tag="JO84_gp161"; /old_locus_tag="AaV_314"; /db_xref="GeneID:20041748"	/product="hypothetical protein"	93	20	0	113
JO84_gp160	301421..302026	/locus_tag="JO84_gp160"; /old_locus_tag="AaV_315"; /db_xref="GeneID:20041749"	/product="putative DNA polymerase epsilon subunit"	0	0	0	0
JO84_gp159	complement(302038..302403)	/locus_tag="JO84_gp159"; /old_locus_tag="AaV_316"; /db_xref="GeneID:20041686"	/product="putative dCMP deaminase"	0	0	0	0
JO84_gp158	complement(302587..302871)	/locus_tag="JO84_gp158"; /old_locus_tag="AaV_317"; /db_xref="GeneID:20041681"	/product="hypothetical protein"	0	0	0	0
JO84_gp157	complement(302875..303384)	/locus_tag="JO84_gp157"; /old_locus_tag="AaV_318"; /db_xref="GeneID:20041523"	/product="putative deoxyuridine 5'-triphosphate nucleotidohydrolase"	0	1	0	1
JO84_gp156	303468..303761	/locus_tag="JO84_gp156"; /old_locus_tag="AaV_319"; /db_xref="GeneID:20041437"	/product="hypothetical protein"	0	0	0	0
JO84_gp155	304100..307966	/locus_tag="JO84_gp155"; /old_locus_tag="AaV_320"; /db_xref="GeneID:20041750"	/product="putative DNA directed RNA polymerase largest subunit"	1	1	0	2
JO84_gp154	308022..308285	/locus_tag="JO84_gp154"; /old_locus_tag="AaV_321"; /db_xref="GeneID:20041617"	/product="hypothetical protein"	0	0	0	0
JO84_gp153	complement(308412..308873)	/locus_tag="JO84_gp153"; /old_locus_tag="AaV_322"; /db_xref="GeneID:20041751"	/product="putative cytosine C5-specific DNA methyl transferase"	0	0	0	0
JO84_gp152	309009..311711	/locus_tag="JO84_gp152"; /old_locus_tag="AaV_323"; /db_xref="GeneID:20041438"	/product="putative D5-ATPase-helicase"	0	1	0	1
JO84_gp151	311932..312966	/locus_tag="JO84_gp151"; /old_locus_tag="AaV_324"; /db_xref="GeneID:20041624"	/product="putative type II DNA methyltransferase"	0	0	0	0
JO84_gp150	complement(312989..314404)	/locus_tag="JO84_gp150"; /old_locus_tag="AaV_325"; /db_xref="GeneID:20041715"	/product="hypothetical protein"	0	0	0	0
JO84_gp149	complement(314610..314840)	/locus_tag="JO84_gp149"; /old_locus_tag="AaV_326"; /db_xref="GeneID:20041422"	/product="hypothetical protein"	0	0	0	0
JO84_gp148	314945..315265	/locus_tag="JO84_gp148"; /old_locus_tag="AaV_327"; /db_xref="GeneID:20041525"	/product="hypothetical protein"	0	0	0	0
JO84_gp147	complement(315300..315833)	/locus_tag="JO84_gp147"; /old_locus_tag="AaV_328"; /db_xref="GeneID:20041752"	/product="hypothetical protein"	0	0	0	0
JO84_gp146	315876..318812	/locus_tag="JO84_gp146"; /old_locus_tag="AaV_329"; /db_xref="GeneID:20041526"	/product="hypothetical protein"	1	0	0	1
JO84_gp145	319354..320202	/locus_tag="JO84_gp145"; /old_locus_tag="AaV_330"; /db_xref="GeneID:20041581"	/product="hypothetical protein"	0	0	0	0
JO84_gp144	complement(320186..320782)	/locus_tag="JO84_gp144"; /old_locus_tag="AaV_331"; /db_xref="GeneID:20041754"	/product="putative CDP-alcohol phosphatidyltransferase"	1	0	0	1
JO84_gp143	complement(320815..321393)	/locus_tag="JO84_gp143"; /old_locus_tag="AaV_332"; /db_xref="GeneID:20041675"	/product="hypothetical protein"	0	0	0	0
JO84_gp142	321538..321732	/locus_tag="JO84_gp142"; /old_locus_tag="AaV_333"; /db_xref="GeneID:20041527"	/product="hypothetical protein"	0	0	0	0
JO84_gp141	322006..322194	/locus_tag="JO84_gp141"; /old_locus_tag="AaV_334"; /db_xref="GeneID:20041755"	/product="hypothetical protein"	0	0	0	0
trnL	322252..322333	/gene="trnL"; /locus_tag="JO84_gt004"; /old_locus_tag="AaV_335"; /db_xref="GeneID:20041756"	/product="tRNA-Leu"	0	0	0	0
trnI	322372..322445	/gene="trnI"; /locus_tag="JO84_gt005"; /old_locus_tag="AaV_336"; /db_xref="GeneID:20041377"	/product="tRNA-Ile"	0	0	0	0
trnS	322625..322707	/gene="trnS"; /locus_tag="JO84_gt006"; /old_locus_tag="AaV_337"; /db_xref="GeneID:20041378"	/product="tRNA-Ser"	0	0	0	0
trnY	322727..322812	/gene="trnY"; /locus_tag="JO84_gt007"; /old_locus_tag="AaV_338"; /db_xref="GeneID:20041379"	/product="tRNA-Tyr"	0	0	0	0
trnG	322836..322906	/gene="trnG"; /locus_tag="JO84_gt008"; /old_locus_tag="AaV_339"; /db_xref="GeneID:20041380"	/product="tRNA-Gln"	0	0	0	0
JO84_gp140	complement(322911..324200)	/locus_tag="JO84_gp140"; /old_locus_tag="AaV_340"; /db_xref="GeneID:20041381"	/product="hypothetical protein"	1	0	0	1
JO84_gp139	324353..324706	/locus_tag="JO84_gp139"; /old_locus_tag="AaV_341"; /db_xref="GeneID:20041528"	/product="hypothetical protein"	3	2	2	7
JO84_gp138	325392..325799	/locus_tag="JO84_gp138"; /old_locus_tag="AaV_342"; /db_xref="GeneID:20041757"	/product="hypothetical protein"	24	26	25	75
JO84_gp137	326048..326563	/locus_tag="JO84_gp137"; /old_locus_tag="AaV_343"; /db_xref="GeneID:20041758"	/product="hypothetical protein"	1	1	0	2
JO84_gp136	complement(327382..328068)	/locus_tag="JO84_gp136"; /old_locus_tag="AaV_344"; /db_xref="GeneID:20041399"	/product="hypothetical protein"	0	0	0	0
JO84_gp135	complement(328236..328646)	/locus_tag="JO84_gp135"; /old_locus_tag="AaV_345"; /db_xref="GeneID:20041529"	/product="hypothetical protein"	0	0	0	0
JO84_gp134	328908..329252	/locus_tag="JO84_gp134"; /old_locus_tag="AaV_346"; /db_xref="GeneID:20041530"	/product="hypothetical protein"	0	0	2	2
JO84_gp133	329593..330012	/locus_tag="JO84_gp133"; /old_locus_tag="AaV_347"; /db_xref="GeneID:20041582"	/product="hypothetical protein"	0	0	0	0
JO84_gp132	330172..330837	/locus_tag="JO84_gp132"; /old_locus_tag="AaV_348"; /db_xref="GeneID:20041759"	/product="hypothetical protein"	0	0	0	0
JO84_gp131	330972..332114	/locus_tag="JO84_gp131"; /old_locus_tag="AaV_349"; /db_xref="GeneID:20041400"	/product="hypothetical protein"	0	1	0	1
JO84_gp130	332196..332816	/locus_tag="JO84_gp130"; /old_locus_tag="AaV_350"; /db_xref="GeneID:20041401"	/product="hypothetical protein"	0	0	2	2
JO84_gp129	332923..333537	/locus_tag="JO84_gp129"; /old_locus_tag="AaV_351"; /db_xref="GeneID:20041402"	/product="hypothetical protein"	0	0	0	0
JO84_gp128	333630..334799	/locus_tag="JO84_gp128"; /old_locus_tag="AaV_352"; /db_xref="GeneID:20041403"	/product="hypothetical protein"	7	4	1	12
JO84_gp127	334892..335470	/locus_tag="JO84_gp127"; /old_locus_tag="AaV_353"; /db_xref="GeneID:20041404"	/product="hypothetical protein"	1	1	0	2
JO84_gp126	335709..336482	/locus_tag="JO84_gp126"; /old_locus_tag="AaV_354"; /db_xref="GeneID:20041405"	/product="hypothetical protein"	0	0	1	1
JO84_gp125	336560..337399	/locus_tag="JO84_gp125"; /old_locus_tag="AaV_355"; /db_xref="GeneID:20041406"	/product="hypothetical protein"	0	0	0	0
JO84_gp124	337455..338417	/locus_tag="JO84_gp124"; /old_locus_tag="AaV_356"; /db_xref="GeneID:20041407"	/product="hypothetical protein"	0	4	0	4
JO84_gp123	338505..339020	/locus_tag="JO84_gp123"; /old_locus_tag="AaV_357"; /db_xref="GeneID:20041408"	/product="putative SCF ubiquitin ligase"	0	0	1	1
JO84_gp122	complement(339301..340125)	/locus_tag="JO84_gp122"; /old_locus_tag="AaV_358"; /db_xref="GeneID:20041647"	/product="hypothetical protein"	0	0	1	1
JO84_gp121	341969..342628	/locus_tag="JO84_gp121"; /old_locus_tag="AaV_359"; /db_xref="GeneID:20041531"	/product="putative family 25 glycosyltransferase"	0	0	0	0
JO84_gp120	complement(342738..342983)	/locus_tag="JO84_gp120"; /old_locus_tag="AaV_360"; /db_xref="GeneID:20041698"	/product="hypothetical protein"	0	0	0	0
JO84_gp119	343105..344124	/locus_tag="JO84_gp119"; /old_locus_tag="AaV_361"; /db_xref="GeneID:20041532"	/product="putative VLTF-3-like transcription factor"	0	0	0	0
JO84_gp118	complement(344117..344638)	/locus_tag="JO84_gp118"; /old_locus_tag="AaV_362"; /db_xref="GeneID:20041622"	/product="hypothetical protein"	1	0	0	1
JO84_gp117	complement(344700..345923)	/locus_tag="JO84_gp117"; /old_locus_tag="AaV_363"; /db_xref="GeneID:20041606"	/product="hypothetical protein"	1	1	0	2
JO84_gp116	complement(346121..346342)	/locus_tag="JO84_gp116"; /old_locus_tag="AaV_364"; /db_xref="GeneID:20041533"	/product="hypothetical protein"	0	0	0	0
JO84_gp115	complement(346456..346752)	/locus_tag="JO84_gp115"; /old_locus_tag="AaV_365"; /db_xref="GeneID:20041534"	/product="hypothetical protein"	0	0	0	0
JO84_gp114	346929..347225	/locus_tag="JO84_gp114"; /old_locus_tag="AaV_366"; /db_xref="GeneID:20041535"	/product="hypothetical protein"	0	0	0	0
JO84_gp113	347283..347885	/locus_tag="JO84_gp113"; /old_locus_tag="AaV_367"; /db_xref="GeneID:20041465"	/product="putative RNA methylase"	0	0	0	0
JO84_gp112	complement(347831..349624)	/locus_tag="JO84_gp112"; /old_locus_tag="AaV_368"; /db_xref="GeneID:20041626"	/product="putative ELP-3 histone acetyl transferase"	0	0	0	0
JO84_gp111	349969..350133	/locus_tag="JO84_gp111"; /old_locus_tag="AaV_369"; /db_xref="GeneID:20041702"	/product="hypothetical protein"	0	0	0	0
JO84_gp110	354719..355279	/locus_tag="JO84_gp110"; /old_locus_tag="AaV_371"; /db_xref="GeneID:20041466"	/product="hypothetical protein"	0	0	0	0
JO84_gp109	complement(355315..356661)	/locus_tag="JO84_gp109"; /old_locus_tag="AaV_372"; /db_xref="GeneID:20041467"	/product="putative phaeophorbide a oxygenase"	0	0	0	0
JO84_gp108	356847..358094	/locus_tag="JO84_gp108"; /old_locus_tag="AaV_373"; /db_xref="GeneID:20041641"	/product="putative UbiA prenyltransferase"	0	0	0	0
JO84_gp107	358160..358588	/locus_tag="JO84_gp107"; /old_locus_tag="AaV_374"; /db_xref="GeneID:20041653"	/product="hypothetical protein"	0	0	0	0
JO84_gp106	358656..359930	/locus_tag="JO84_gp106"; /old_locus_tag="AaV_375"; /db_xref="GeneID:20041409"	/product="putative pectate lyase"	3	1	0	4
JO84_gp105	complement(359986..360270)	/locus_tag="JO84_gp105"; /old_locus_tag="AaV_376"; /db_xref="GeneID:20041630"	/product="putative zf-DHHC domain containing protein"	0	0	0	0
JO84_gp104	360343..360543	/locus_tag="JO84_gp104"; /old_locus_tag="AaV_377"; /db_xref="GeneID:20041657"	/product="hypothetical protein"	0	0	0	0
JO84_gp103	360585..361874	/locus_tag="JO84_gp103"; /old_locus_tag="AaV_378"; /db_xref="GeneID:20041468"	/product="putative family 25 glycosyltransferase"	0	0	0	0
JO84_gp102	complement(361876..362145)	/locus_tag="JO84_gp102"; /old_locus_tag="AaV_379"; /db_xref="GeneID:20041696"	/product="hypothetical protein"	0	0	0	0
JO84_gp101	362217..363461	/locus_tag="JO84_gp101"; /old_locus_tag="AaV_380"; /db_xref="GeneID:20041607"	/product="putative zinc finger domain containing protein"	1	0	1	2
JO84_gp100	363515..363985	/locus_tag="JO84_gp100"; /old_locus_tag="AaV_381"; /db_xref="GeneID:20041658"	/product="putative transcription elongation factor TFIIS"	1	0	0	1
JO84_gp099	complement(363982..364887)	/locus_tag="JO84_gp099"; /old_locus_tag="AaV_382"; /db_xref="GeneID:20041649"	/product="hypothetical protein"	2	0	0	2
JO84_gp098	complement(364951..367395)	/locus_tag="JO84_gp098"; /old_locus_tag="AaV_383"; /db_xref="GeneID:20041425"	/product="putative fucosylgalactoside 3-alpha-galactosyltransferase"	1	0	0	1
JO84_gp097	367466..368788	/locus_tag="JO84_gp097"; /old_locus_tag="AaV_384"; /db_xref="GeneID:20041636"	/product="putative repeat containing protein"	5	0	0	5
JO84_gp096	complement(368783..369082)	/locus_tag="JO84_gp096"; /old_locus_tag="AaV_385"; /db_xref="GeneID:20041583"	/product="hypothetical protein"	0	0	0	0
JO84_gp095	complement(369148..>370920)	/locus_tag="JO84_gp095"; /old_locus_tag="AaV_386"; /db_xref="GeneID:20041536"	/product="putative concanavalin A-like lectin/glucanase superfamily protein"	13	0	13	26

## Sheet: Additional info
**Genes marked in green has at least 2 total reads mapped to them.
**Genes marked in blue has at least 10 total reads mapped to them.
							** CDSs having =>10 total fragments mapped are highlighted in blue
							** CDSs having =>2 total fragments mapped are highlighted in green
