# Supplementary material for: Virus-host relationships of marine single-celled eukaryotes resolved from metatranscriptomics
Source: Nat Commun. 2017 Jun 28;8:16054. doi: 10.1038/ncomms16054 (PMC5493757; doi:10.1038/ncomms16054)
Supplement: Supplementary Dataset 2 [file ncomms16054-s3.xlsx]

## Sheet: Eukaryotic RPB1
Supergroups	First/second rank	Abbreviations used on the tree	Name and ID number
Amoebozoa	Acanthamoebediae	AM_AC_Ac	>gi|440795219|gb|ELR16355.1| RNA polymerase Rpb1 protein [Acanthamoeba castellanii str. Neff]
	Entamoebida	AM_EN_Eh	>gi|48249473|gb|AAT40981.1| RNA polymerase II largest subunit [Entamoeba histolytica]
	Eumycetozoa	AM_EU_Ds	>gi|66815437|ref|XP_641735.1| RNA polymerase II largest subunit [Dictyostelium discoideum AX4]
	Eumycetozoa	AM_EU_PP	>gi|281203888|gb|EFA78084.1| RNA polymerase II largest subunit [Polysphondylium pallidum PN500]
	Tubulinea	AM_TU_Rh	>gi|336041405|gb|AEH95280.1| RNA polymerase II largest subunit, partial [Rhizamoeba sp. ATCC 50933]
Opisthokonta	Choanomonada (phagotrophic protists)	OP_CH_Mb	>gi|12642614|gb|AAK00311.1|AF315821_1 DNA-dependent RNA polymerase II largest subunit RPB1, partial [Monosiga brevicollis]
	Fungi	OP_FUN_AS_Sc	>gi|6320061|ref|NP_010141.1| DNA-directed RNA polymerase II core subunit RPO21 [Saccharomyces cerevisiae S288c]
	Fungi	OP_FUN_AS_Zk	>gi|940377980|gb|ALK02067.1| RNA polymerase II largest subunit [Zygosaccharomyces kombuchaensis]
	Fungi	OP_FUN_AS_Ca	>gi|238880428|gb|EEQ44066.1| DNA-directed RNA polymerase II largest subunit [Candida albicans WO-1]
	Fungi	OP_FUN_BA_Rh	>gi|983148054|gb|KWU46012.1| DNA-directed RNA polymerase II subunit A [Rhodotorula sp. JG-1b]
	Fungi	OP_FUN_PE_AS	>gi|145230824|ref|XP_001389676.1| DNA-directed RNA polymerase II subunit RPB1 [Aspergillus niger CBS 513.88]
	Fungi	OP_FUN_CH_Bd	>gi|1028571972|gb|OAJ40276.1| hypothetical protein BDEG_24031 [Batrachochytrium dendrobatidis JEL423]
	Fungi	OP_FUN_US_Uh	>gi|388855841|emb|CCF50625.1| probable RPO21-DNA-directed RNA polymerase II, 215 KD subunit [Ustilago hordei]
Rhizaria	Cercozoa	RH_CE_Lv	>gi|893148780|dbj|BAS01404.1| DNA-directed RNA polymerase II largest chain (nucleomorph) [Lotharella vacuolata]
	Cercozoa	RH_CE_Bn	>gi|161899215|ref|XP_001712834.1| largest subunit of RNA polymerase subunit II (nucleomorph) [Bigelowiella natans]
	Cercomonadida	RH_CR_Ce	>gi|21280521|gb|AAM45153.1|AF395835_1 RNA polymerase II largest subunit, partial [Cercomonas sp. ATCC 50319]
	Forminifera	RH_FO_Rs	>Rosalina sp.| MMETSP0190
	Forminifera	RH_FO_Rf	>gi|569374771|gb|ETO12662.1| hypothetical protein RFI_24716, partial [Reticulomyxa filosa]
Archeplastida	Glaucophyte	AR_GL_Gn	>gi|77176709|gb|ABA64469.1| DNA-dependent RNA polymerase II largest subunit [Glaucocystis nostochinearum]
	Glaucophyte	AR_GL_Cp	>gi|77176711|gb|ABA64470.1| DNA-dependent RNA polymerase II largest subunit, partial [Cyanophora paradoxa]
	Rhodophyteae	AR_RH_Cm	>gi|544216697|ref|XP_005538493.1| RNA polymerase II largest subunit [Cyanidioschyzon merolae strain 10D]
	Rhodophyteae	AR_RH_Cc	>gi|546324939|ref|XP_005718513.1| DNA-directed RNA polymerase rpb1 [Chondrus crispus]
	Chloroplastida	AR_CHL_Vc	>gi|302835796|ref|XP_002949459.1| hypothetical protein VOLCADRAFT_80692 [Volvox carteri f. nagariensis]
	Chloroplastida	AR_CHL_Cr	>gi|159467413|ref|XP_001691886.1| DNA-directed RNA polymerase II, largest subunit [Chlamydomonas reinhardtii]
	Chloroplastida	AR_CHL_Cs	>gi|545375114|ref|XP_005651772.1| beta and beta-prime subunits of DNA dependent RNA-polymerase [Coccomyxa subellipsoidea C-169]
	Prasinophyceae	AR_PR_Mp	>gi|303272485|ref|XP_003055604.1| predicted protein [Micromonas pusilla CCMP1545]
	Prasinophyceae	AR_PR_Ts_MM	>Tetraselmis striata LANL1001| MMETSP0817
	Prasinophyceae	AR_PR_Bp	>gi|612389436|ref|XP_007510239.1| RNA polymerase II largest subunit [Bathycoccus prasinos]
	Prasinophyceae	AR_PR_Ol	>gi|145351142|ref|XP_001419944.1| predicted protein [Ostreococcus lucimarinus CCE9901]
Chromalveolata	Cryptophyceae	CHR_CRY_Cp	>gi|330040372|ref|XP_003239880.1| RNA polymerase III largest subunit (nucleomorph) [Cryptomonas paramecium]
	Cryptophyceae	CHR_CRY_Ha	>gi|160331837|ref|XP_001712625.1| rpb1 (nucleomorph) [Hemiselmis andersenii]
	Cryptophyceae	CHR_CRY_Gt	>gi|551667786|ref|XP_005836653.1| Rpb1, RNA polymerase II largest subunit [Guillardia theta CCMP2712]
	Cryptophyceae	CHR_CRY_Cm	>gi|399949936|gb|AFP65592.1| DNA-directed RNA polymerase II largest chain (nucleomorph) [Chroomonas mesostigmatica CCMP1168]
	Haptophyta	CHR_HA_Cp_MM	>Chrysochromulina polylepis_CCMP1757| MMETSP0143
	Haptophyta	CHR_HA_Pp_MM	>Prymnesium_parvum Texoma1| MMETSP0006
	Haptophyta	CHR_HA_Eh	>gi|551557602|ref|XP_005765824.1| hypothetical protein EMIHUDRAFT_459546 [Emiliania huxleyi CCMP1516]
	Haptophyta	CHR_HA_Pc_MM	>Pleurochrysis_carterae_CCMP645| MMETSP1136
	Haptophyta	CHR_HA_Pa_MM	>Pavlova-sp. CCMP459|MMETSP1139
	Haptophyta	CHR_HA_Pan_MM	>Phaeocystis_antarctica|MMETSP1444
	Stramenopiles	CHR_ST_Cr	>gi|336041417|gb|AEH95286.1| RNA polymerase II largest subunit, partial [Cafeteria roenbergensis]
	Stramenopiles	CHR_ST_Bl	>gi|950891892|ref|XP_014527707.1| DNA-directed RAN polymerase II subunit [Blastocystis sp. ST4]
	Stramenopiles	CHR_ST_Od	>gi|21280519|gb|AAM45152.1|AF395111_1 RNA polymerase II largest subunit, partial [Ochromonas danica]
	Stramenopiles	CHR_ST_OO_Pi	>gi|301090036|ref|XP_002895253.1| DNA-directed RNA polymerase II largest subunit [Phytophthora infestans T30-4]
	Stramenopiles	CHR_ST_OO_Ac	>gi|635365757|emb|CCI45926.1| unnamed protein product [Albugo candida]
	Stramenopiles	CHR_ST_OO_Sd	>gi|669156096|ref|XP_008613610.1| DNA-directed RNA polymerase II subunit RPB1 [Saprolegnia diclina VS20]
	Dictyochophyceae	CHR_DI_Fl_MM	>Florenciella sp. RCC1587| MMETSP1324
	Dictyochophyceae	CHR_DI_Rm_MM	>Rhizochromulina_marina_CCMP1243| MMETSP1173
	Pelagophyceae	CHR_PE_Ps_MM	>Pelagococcus_subviridis CCMP1429| MMETSP0882
	Pelagophyceae	CHR_PE_Aa	>gi|676383315|ref|XP_009034936.1| hypothetical protein AURANDRAFT_36761 [Aureococcus anophagefferens]
	Pelagophyceae	CHR_PE_Pc_MM	>Pelagomonas_calcecolata CCMP1756| MMETSP0886
	Pinguiochrysidales	CHR_PI_Pp_MM	>Pinguiococcus pyrenoidosus CCMP2078 |MMETSP1160
	Raphidophyceae	CHR_RA_Cs_MM	>Chattonella_subsalsa_CCMP2191| MMETSP0947
	Raphidophyceae	CHR_RA_Ha_MM	>Heterosigma_akashiwo CCMP2393|MMETSP0292
	Phaeophyceae	CHR_PH_Ec	>gi|299116996|emb|CBN73767.1| conserved unknown protein [Ectocarpus siliculosus]
	Bacillariophyta	CHR_BA_Tp	>gi|223992753|ref|XP_002286060.1| DNA directed RNA polymerase II, largest subunit [Thalassiosira pseudonana CCMP1335]
	Bacillariophyta	CHR_BA_Pt	>gi|219127092|ref|XP_002183777.1| predicted protein, partial [Phaeodactylum tricornutum CCAP 1055/1]
	Bacillariophyta	CHR_BA_Sm_MM	>Skeletonema_marioni_SkelA| MMETSP0918
	Bacillariophyta	CHR_BA_Ca_MM	>Chaetoceros_affinis_CCMP159| MMETSP0088
	Bacillariophyta	CHR_BA_Rs_MM	>Rhizosolenia_setigera_CCMP1694| MMETSP0789
	Alveolata/Dinozoa	CHR_AL_DIN_Kb	>gi|954001066|gb|ALP13659.1| RNA polymerase subunit beta' subunit-1 (chloroplast) [Karenia brevis]
	Alveolata/Dinozoa	CHR_AL_DIN_Km_MM	>Karlodinium_micrum_CCMP2283| MMETSP1015
	Alveolata/Dinozoa	CHR_AL_DIN_Pm_MM	>Prorocentrum_minimum_CCMP2233| MMETSP0267
	Alveolata/Dinozoa	CHR_AL_DIN_At_MM	>Alexandrium_temarense_CCMP1771|MMETSP0380
	Alveolata/Apicomplexa	CHR_AL_AP_Al_MM	>Alveolata_sp_CCMP3155| MMETSP0288
	Alveolata/Apicomplexa	CHR_AL_AP_Bb	>gi|833486153|ref|XP_012767789.1| DNA-DIRECTED RNA POLYMERASE II LARGEST SUBUNIT protein,putative [Babesia bigemina]
	Alveolata/Apicomplexa	CHR_AL_AP_Cm	>gi|209880239|ref|XP_002141559.1| DNA-directed RNA polymerase II subunit RPB1 [Cryptosporidium muris RN66]
	Alveolata/Apicomplexa	CHR_AL_AP_Tg	>>gi|672270203|gb|KFG42879.1| DNA-directed RNA polymerase II RPB1 [Toxoplasma gondii p89]
	Alveolata/Ciliophora	CHR_AL_CI_Tt	>gi|829101281|ref|XP_001007918.2| DNA-directed RNA polymerase [Tetrahymena thermophila SB210]
	Alveolata/Ciliophora	CHR_AL_CI_Pt	>gi|74830406|emb|CAI39063.1| DNA-directed RNA polymerase II largest subunit (macronuclear) [Paramecium tetraurelia]
Excavata	parabasalia	EX_PAR_Tv	>gi|154414043|ref|XP_001580050.1| RNA polymerase II [Trichomonas vaginalis G3]
	Heterolobosea	EX_HET_Ng	>gi|290983563|ref|XP_002674498.1| RNA polymerase II [Naegleria gruberi strain NEG-M]
	Euglenozoa	EX_EU_Tc	>gi|407418760|gb|EKF38234.1| RNA polymerase IIA largest subunit, putative [Trypanosoma cruzi marinkellei]
	Euglenozoa	EX_EU_Bs	>>gi|955168001|emb|CUI14899.1| DNA-directed RNA polymerase IIa subunit, putative [Bodo saltans]
	Jakobida	EX_JA_Jl	>gi|329132889|gb|AEB78335.1| Rpb1, partial [Jakoba libera]

## Sheet: ssRNA virus RdRP
Order	Family	Abberviation used in the tree	Reference sequence
Picornavirales	Dicistroviridae	BQCV	>gi|8100531|gb|AAF72337.1|AF183905_1 nonstructural polyprotein [Black queen cell virus]
		ABEE	>gi|10121212|gb|AAG13118.1|AF150629_1 replicase polyprotein [Acute bee paralysis virus]
		TRT	>gi|6003485|gb|AAF00472.1| nonstructural protein precursor, partial [Triatoma virus]
	Picornaviridae	Ent	>gi|620656328|gb|AHY21611.1| polyprotein [Enterovirus sp.]
		HEP	>gi|329583|gb|AAA45465.1| polyprotein a (alt.) [Hepatovirus A]
	Iflaviridae	APER	>gi|586929325|ref|YP_009002581.1| polyprotein [Antheraea pernyi iflavirus]
		VDV	>gi|55925813|gb|AAP51418.2| polyprotein [Varroa destructor virus-1]
	Secoviridae	PYFV	>gi|222457|dbj|BAA03151.1| polyprotein [Parsnip yellow fleck virus]
		RTSV	>gi|333970|gb|AAA66056.1| polyprotein [Rice tungro spherical virus]
	Marnaviridae	HAR	>gi|38707889|ref|NP_944776.1| polyprotein [Heterosigma akashiwo RNA virus]
	Unclassified Marine	AUR	>gi|78484345|ref|YP_392465.1| polyprotein [Aurantiochytrium single-stranded RNA virus 01]
		JPB	>gi|156563988|ref|YP_001429583.1| hypothetical protein JP-B_gp1 [Marine RNA virus JP-B]
		AST	>gi|666669515|dbj|BAP16719.1| predicted replication-associated protein [Asterionellopsis glacialis RNA virus]
		CTENII	>ref|YP_009111336.1| predicted replication-associated protein [Chaetoceros tenuissimus RNA virus type-II]
		JPA	>gi|156563985|ref|YP_001429581.1| hypothetical protein JP-A_gp1 [Marine RNA virus JP-A]
		RS01	>gi|406356607|ref|YP_006732323.1| polyprotein [Rhizosolenia setigera RNA virus 01]
		CTEN1	>gi|186659440|dbj|BAG30951.1| replicase polyprotein [Chaetoceros tenuissimus RNA virus 01]
Unassigned	Narnaviridae	SSMV	>gi|959121706|ref|YP_009182164.1| RNA dependent RNA polymerase [Sclerotinia sclerotiorum mitovirus 3]
	Narnaviridae	OMV	>gi|109804214|emb|CAJ32468.1| RNA-dependent RNA polymerase [Ophiostoma mitovirus 3b]
	Astrovirus-like	PirV1	>gi|270358329|ref|YP_003193667.1| hypothetical protein [Phytophthora infestans RNA virus 1]
	Barnaviridae	MBV	>gi|448705473|ref|NP_042510.2| hypothetical protein MBVgp3 [Mushroom bacilliform virus]
	Alvernaviridae	HcRNA	>gi|78183406|dbj|BAE47069.1| polyprotein coding for replicases including RNA-dependent RNA polymerase region [Heterocapsa circularisquama RNA virus]
Tymovirales		ICRV	>gi|15420946|gb|AAK97522.1|AF406744_1 putative RNA-dependent RNA polymerase RdRp [Indian citrus ringspot virus]
		BVF	>gi|10801178|gb|AAG23416.1|AF238884_2 replicase [Botrytis virus F]
Nidovirales		RBV	>gi|288557444|emb|CAX33878.1| RNA-dependant RNA polymerase [Rotifer birnavirus strain Palavas]

## Sheet: ssDNA_Viral Replicase
Order	Abbreviation used on the tree	Name and other information
Bacilladnavirus	UA_BC	>gi|725829192|ref|YP_009109635.1| replication-associated protein [Bacillariodnavirus LDMD-2013]
Circoviridae	CR_DC	>gi|262091430|gb|ACY25176.1| rep protein [Duck circovirus]
	CR_CNC	>gi|18875310|ref|NP_573442.1| replicase [Canary circovirus]
	CR_BFV	>gi|324975399|gb|ADY62615.1| Rep [Beak and feather disease virus]
Geminiviridae	GM_GRV	>gi|1005925296|gb|AMQ35565.1| C1 [Grapevine red-blotch associated virus]
	GM_ALV	>gi|1022610909|gb|ANA76150.1| RepA [Alfalfa leaf curl virus]
Nanoviridae	NV_ABV	>gi|167006435|ref|YP_001661660.1| putative replicase protein [Abaca bunchy top virus]
	NV_BBV	>gi|922670533|gb|ALA65733.1| replication initiation protein [Banana bunchy top virus]
	NV_PICV	>gi|336390620|gb|AEI54346.1| rep protein [Picobiliphyte sp. MS584-5 nanovirus]
Microviridae	MC_MG	>gi|557745630|ref|YP_008798246.1| replication initiator [Marine gokushovirus]
	MC_CP	>gi|77020121|ref|YP_338244.1| putative replication protein [Chlamydia phage 4]
